# Supplementary material for: SARS-CoV-2 Remdesivir Exposure Leads to Different Evolutionary Pathways That Converge in Moderate Levels of Drug Resistance
Source: Viruses. 2025 Jul 29;17(8):1055. doi: 10.3390/v17081055 (PMC12390670; doi:10.3390/v17081055)
Supplement: Supplementary file 1 [file viruses-17-01055-s001.zip]

Archive with 1 entries (1 files):
- viruses-3738797-supplementary.pdf
